# Supplementary material for: Inhibitory Effect of Etravirine, a Non-Nucleoside Reverse Transcriptase Inhibitor, via Anterior Gradient Protein 2 Homolog Degradation against Ovarian Cancer Metastasis
Source: Int J Mol Sci. 2022 Jan 15;23(2):944. doi: 10.3390/ijms23020944 (PMC8777939; doi:10.3390/ijms23020944)
Supplement: Supplementary file 1 [file ijms-23-00944-s001.zip]

Archive with 1 entries (1 files):
- ijms-1479679-supplementary.pdf
